# Supplementary material for: Can the Wolf (Canis lupus) Thrive in Highly Anthropised Lowlands? First Habitat Suitability Analysis of the Po Plain, Italy
Source: Animals (Basel). 2025 Feb 13;15(4):546. doi: 10.3390/ani15040546 (PMC11851539; doi:10.3390/ani15040546)
Supplement: Supplementary file 1 [file animals-15-00546-s001.zip]

Archive with 1 entries (1 files):
- animals-3444443-supplementary.pdf
